# Supplementary material for: The role of hopelessness in mediating the relationship between income loss and delaying and foregoing healthcare: Evidence from repeated cross-sectional waves of the Household Pulse Survey
Source: PLOS Ment Health. 2025 Jul 31;2(7):e0000395. doi: 10.1371/journal.pmen.0000395 (PMC12798331; doi:10.1371/journal.pmen.0000395)
Supplement: S4 Table — (XLSX) [file pmen.0000395.s004.xlsx]

## Sheet: Sheet1
S4 Table Dependent Variable: Forego Treatment
	OR	OR95CILow	OR95CIHigh
(Intercept)	0.151788	0.145703	0.158128
HOPELESS_2	1.98527	1.96954	2.00112
HOPELESS_3	2.95821	2.92388	2.99294
HOPELESS_4	4.1752	4.12651	4.22446
INCOMELOSS_EXPERIENCED	1.24569	1.23478	1.2567
INCOMELOSS_EXPERIENCEDPNR	1.11084	1.01193	1.21941
INCOMELOSS_EXPECTED	1.49697	1.48256	1.51151
INCOMELOSS_EXPECTEDPNR	1.3181	1.22866	1.41405
FEMALE	1.16866	1.16036	1.17702
AGE	1.00304	1.00281	1.00328
EDUCATION	1.0368	1.03408	1.03952
INCOME2	0.895045	0.881485	0.908815
INCOME3	0.890072	0.877203	0.903129
INCOME4	0.864553	0.853066	0.876195
INCOME5	0.838976	0.827139	0.850983
INCOME6	0.807463	0.796256	0.818827
INCOME7	0.753685	0.741064	0.76652
INCOME8	0.728222	0.716138	0.74051
INCOMEPNR	0.810331	0.795605	0.825329
INSURANCE	1.33581	1.31593	1.35599
as.factor(RHISPANIC)2	1.01286	1.00021	1.02566
as.factor(RRACE)2	1.09259	1.07808	1.10729
as.factor(RRACE)3	0.824836	0.810484	0.839442
as.factor(RRACE)4	1.30491	1.28469	1.32545
as.factor(WEEK)2	1.06706	1.03814	1.09679
as.factor(WEEK)3	1.07621	1.05111	1.10191
as.factor(WEEK)4	1.08492	1.05953	1.11091
as.factor(WEEK)5	1.03609	1.0118	1.06097
as.factor(WEEK)6	1.02316	0.999144	1.04776
as.factor(WEEK)7	1.0867	1.0614	1.11261
as.factor(WEEK)8	1.03384	1.00976	1.05849
as.factor(WEEK)9	0.978223	0.95539	1.0016
as.factor(WEEK)10	0.966096	0.943522	0.989211
as.factor(WEEK)11	0.952486	0.930205	0.975301
as.factor(WEEK)12	0.917009	0.895474	0.939061
as.factor(WEEK)13	0.696989	0.679654	0.714766
as.factor(WEEK)14	0.659089	0.642615	0.675986
as.factor(WEEK)15	0.626184	0.610462	0.64231
as.factor(WEEK)16	0.60271	0.587467	0.618349
as.factor(WEEK)17	0.593861	0.578814	0.609299
as.factor(WEEK)18	0.586066	0.570143	0.602433
as.factor(WEEK)19	0.57878	0.564031	0.593914
as.factor(WEEK)20	0.608154	0.592813	0.623891
as.factor(WEEK)22	0.573923	0.558916	0.589333
as.factor(WEEK)23	0.576105	0.561461	0.591132
as.factor(WEEK)24	0.54979	0.535664	0.564288
as.factor(WEEK)25	0.510402	0.49711	0.52405
as.factor(WEEK)26	0.481009	0.468259	0.494106
as.factor(WEEK)27	0.451962	0.439782	0.464478
as.factor(WEEK)28	0.413439	0.40153	0.425702
as.factor(WEEK)29	0.372031	0.361339	0.38304
as.factor(WEEK)30	0.36095	0.350409	0.371808
as.factor(WEEK)31	0.329207	0.319243	0.339482
as.factor(WEEK)32	0.310545	0.30089	0.32051
as.factor(WEEK)33	0.292561	0.283208	0.302223
as.factor(EST_ST)2	1.13091	1.08886	1.17458
as.factor(EST_ST)4	1.03201	0.995946	1.06938
as.factor(EST_ST)5	0.956494	0.918012	0.996589
as.factor(EST_ST)6	1.07751	1.04415	1.11193
as.factor(EST_ST)8	0.91398	0.881389	0.947776
as.factor(EST_ST)9	0.899336	0.864563	0.935507
as.factor(EST_ST)10	0.940908	0.902709	0.980724
as.factor(EST_ST)11	0.970125	0.930037	1.01194
as.factor(EST_ST)12	0.959583	0.927745	0.992514
as.factor(EST_ST)13	0.972576	0.937748	1.0087
as.factor(EST_ST)15	0.765212	0.732985	0.798857
as.factor(EST_ST)16	0.86386	0.830719	0.898322
as.factor(EST_ST)17	0.936024	0.902554	0.970734
as.factor(EST_ST)18	0.917533	0.882981	0.953437
as.factor(EST_ST)19	0.793177	0.761471	0.826203
as.factor(EST_ST)20	0.810336	0.778566	0.843403
as.factor(EST_ST)21	0.955628	0.917548	0.995288
as.factor(EST_ST)22	0.933749	0.896061	0.973022
as.factor(EST_ST)23	1.01495	0.972173	1.05961
as.factor(EST_ST)24	1.05182	1.01413	1.09091
as.factor(EST_ST)25	0.941597	0.908616	0.975775
as.factor(EST_ST)26	1.00303	0.967807	1.03953
as.factor(EST_ST)27	0.882666	0.850109	0.91647
as.factor(EST_ST)28	0.9794	0.937438	1.02324
as.factor(EST_ST)29	0.884488	0.850443	0.919895
as.factor(EST_ST)30	0.876647	0.840477	0.914375
as.factor(EST_ST)31	0.771203	0.740063	0.803654
as.factor(EST_ST)32	0.948031	0.911725	0.985783
as.factor(EST_ST)33	0.909765	0.873747	0.947268
as.factor(EST_ST)34	1.01802	0.980211	1.05729
as.factor(EST_ST)35	1.17511	1.13151	1.22038
as.factor(EST_ST)36	0.892512	0.860122	0.926122
as.factor(EST_ST)37	0.902369	0.868229	0.937852
as.factor(EST_ST)38	0.68811	0.654928	0.722973
as.factor(EST_ST)39	0.881419	0.847312	0.916899
as.factor(EST_ST)40	0.957825	0.920189	0.997001
as.factor(EST_ST)41	1.05047	1.01339	1.0889
as.factor(EST_ST)42	0.929592	0.896553	0.963848
as.factor(EST_ST)44	0.832841	0.797337	0.869925
as.factor(EST_ST)45	0.87828	0.843314	0.914696
as.factor(EST_ST)46	0.808332	0.771888	0.846496
as.factor(EST_ST)47	0.89627	0.861714	0.932212
as.factor(EST_ST)48	0.994573	0.962778	1.02742
as.factor(EST_ST)49	0.839196	0.809241	0.870259
as.factor(EST_ST)50	0.868943	0.831764	0.907784
as.factor(EST_ST)51	1.01585	0.979707	1.05332
