# Supplementary material for: The role of hopelessness in mediating the relationship between income loss and delaying and foregoing healthcare: Evidence from repeated cross-sectional waves of the Household Pulse Survey
Source: PLOS Ment Health. 2025 Jul 31;2(7):e0000395. doi: 10.1371/journal.pmen.0000395 (PMC12798331; doi:10.1371/journal.pmen.0000395)
Supplement: S5 Table — (XLSX) [file pmen.0000395.s005.xlsx]

## Sheet: Sheet1
S5 Table Dependent Variable: Delay Treatment
	OR	OR95CILow	OR95CIHigh
(Intercept)	0.145018	0.139516	0.150738
HOPELESS_2	2.02728	2.01266	2.04202
HOPELESS_3	2.884	2.8518	2.91656
HOPELESS_4	3.85456	3.8104	3.89923
INCOMELOSS_EXPERIENCED	1.2163	1.2064	1.22629
INCOMELOSS_EXPERIENCEDPNR	1.13129	1.03669	1.23453
INCOMELOSS_EXPECTED	1.47349	1.45992	1.48718
INCOMELOSS_EXPECTEDPNR	1.23064	1.15074	1.31608
FEMALE	1.25428	1.24608	1.26254
AGE	0.999709	0.999495	0.999923
EDUCATION	1.09893	1.09624	1.10163
INCOME2	0.952932	0.939007	0.967063
INCOME3	0.959796	0.946463	0.973317
INCOME4	0.950376	0.938271	0.962637
INCOME5	0.93834	0.925752	0.951101
INCOME6	0.921223	0.909107	0.933501
INCOME7	0.90233	0.888338	0.916542
INCOME8	0.903719	0.889922	0.91773
INCOMEPNR	0.915344	0.899822	0.931134
INSURANCE	1.57253	1.54997	1.59541
as.factor(RHISPANIC)2	0.994641	0.982946	1.00647
as.factor(RRACE)2	0.899594	0.888178	0.911157
as.factor(RRACE)3	0.848274	0.835044	0.861713
as.factor(RRACE)4	1.19743	1.17961	1.21551
as.factor(WEEK)2	1.12658	1.09746	1.15648
as.factor(WEEK)3	1.10605	1.08142	1.13124
as.factor(WEEK)4	1.111	1.08619	1.13637
as.factor(WEEK)5	1.08891	1.06459	1.11377
as.factor(WEEK)6	1.09562	1.07116	1.12064
as.factor(WEEK)7	1.17669	1.15056	1.20341
as.factor(WEEK)8	1.11752	1.09275	1.14286
as.factor(WEEK)9	1.06047	1.03694	1.08454
as.factor(WEEK)10	1.02068	0.998002	1.04388
as.factor(WEEK)11	1.00073	0.978462	1.0235
as.factor(WEEK)12	0.958331	0.936944	0.980207
as.factor(WEEK)13	0.802375	0.783848	0.82134
as.factor(WEEK)14	0.74964	0.732292	0.767399
as.factor(WEEK)15	0.694452	0.67831	0.710978
as.factor(WEEK)16	0.664053	0.648544	0.679933
as.factor(WEEK)17	0.648105	0.632936	0.663638
as.factor(WEEK)18	0.63067	0.614847	0.6469
as.factor(WEEK)19	0.651289	0.635966	0.666981
as.factor(WEEK)20	0.67325	0.657513	0.689364
as.factor(WEEK)22	0.629969	0.614756	0.645558
as.factor(WEEK)23	0.62032	0.605732	0.63526
as.factor(WEEK)24	0.586592	0.572676	0.600845
as.factor(WEEK)25	0.539832	0.526902	0.553079
as.factor(WEEK)26	0.507513	0.495194	0.520139
as.factor(WEEK)27	0.462248	0.450859	0.473925
as.factor(WEEK)28	0.394258	0.383889	0.404907
as.factor(WEEK)29	0.348607	0.339458	0.358003
as.factor(WEEK)30	0.325278	0.316558	0.334239
as.factor(WEEK)31	0.288337	0.280312	0.296593
as.factor(WEEK)32	0.2654	0.25778	0.273246
as.factor(WEEK)33	0.243441	0.236223	0.25088
as.factor(EST_ST)2	1.27305	1.22874	1.31896
as.factor(EST_ST)4	1.05667	1.02197	1.09254
as.factor(EST_ST)5	0.942521	0.906804	0.979645
as.factor(EST_ST)6	1.17937	1.14507	1.2147
as.factor(EST_ST)8	0.970146	0.93791	1.00349
as.factor(EST_ST)9	0.999735	0.963865	1.03694
as.factor(EST_ST)10	1.00982	0.971538	1.0496
as.factor(EST_ST)11	1.28894	1.24005	1.33976
as.factor(EST_ST)12	1.01874	0.987	1.0515
as.factor(EST_ST)13	1.0525	1.01717	1.08905
as.factor(EST_ST)15	0.812131	0.780337	0.845222
as.factor(EST_ST)16	0.881015	0.849518	0.913681
as.factor(EST_ST)17	1.04303	1.00828	1.07898
as.factor(EST_ST)18	0.913768	0.88152	0.947195
as.factor(EST_ST)19	0.834213	0.80332	0.866294
as.factor(EST_ST)20	0.844869	0.814128	0.876769
as.factor(EST_ST)21	0.939937	0.904685	0.976562
as.factor(EST_ST)22	0.930719	0.895235	0.967609
as.factor(EST_ST)23	1.09904	1.05566	1.14419
as.factor(EST_ST)24	1.17489	1.13556	1.21559
as.factor(EST_ST)25	1.06836	1.03357	1.10433
as.factor(EST_ST)26	1.03685	1.00265	1.07222
as.factor(EST_ST)27	0.993352	0.959446	1.02846
as.factor(EST_ST)28	0.946982	0.908475	0.987121
as.factor(EST_ST)29	0.91641	0.883475	0.950572
as.factor(EST_ST)30	0.921587	0.886142	0.95845
as.factor(EST_ST)31	0.832905	0.8019	0.865108
as.factor(EST_ST)32	0.933082	0.899386	0.968041
as.factor(EST_ST)33	0.960005	0.924665	0.996696
as.factor(EST_ST)34	1.11921	1.08037	1.15945
as.factor(EST_ST)35	1.22236	1.17957	1.26671
as.factor(EST_ST)36	1.01275	0.978502	1.0482
as.factor(EST_ST)37	0.955695	0.92196	0.990665
as.factor(EST_ST)38	0.736455	0.704079	0.770319
as.factor(EST_ST)39	0.922603	0.889287	0.957167
as.factor(EST_ST)40	0.958179	0.922743	0.994977
as.factor(EST_ST)41	1.1623	1.12381	1.20211
as.factor(EST_ST)42	1.01555	0.981856	1.0504
as.factor(EST_ST)44	0.891953	0.856678	0.92868
as.factor(EST_ST)45	0.909971	0.876133	0.945116
as.factor(EST_ST)46	0.835333	0.800564	0.871613
as.factor(EST_ST)47	0.923942	0.890594	0.958539
as.factor(EST_ST)48	1.04212	1.01083	1.07437
as.factor(EST_ST)49	0.84437	0.816318	0.873386
as.factor(EST_ST)50	0.928903	0.892025	0.967306
as.factor(EST_ST)51	1.11587	1.07888	1.15412
